# Supplementary material for: Identification of PADI2 as a potential breast cancer biomarker and therapeutic target
Source: BMC Cancer. 2012 Oct 30;12:500. doi: 10.1186/1471-2407-12-500 (PMC3571905; doi:10.1186/1471-2407-12-500)
Supplement: Additional file 3 — Table S1. Complete list of genes from RT2 Profiler PCR Cell Cycle Array with fold change values for MCF10DCIS cells after Cl-amidine treatment. MCF10DCIS cells were treated with 200 μM Cl-amidine and RNA collected 5d post-seeding. The RT2 Profiler PCR Cell Cycle Array (SABiosciences Corporation, catalog number PAHS-020A) profiles the gene expression of 84 human cell cycle-related genes. [file 1471-2407-12-500-S3.xlsx]

## Sheet: PADI2-PAHS-020
PCR Array Catalog #:		PAHS-020				Fold Change (comparing to control group)		Up-Down Regulation (comparing to control group)
						Group 1 (DCIS-Cl-amidine 200 µM)		Group 1 (DCIS-Cl-amidine 200 µM)
Position	Unigene	Refseq	Symbol	Description	Gene name	Fold Change	95% CI	Fold Regulation	p-value	Comments
A01	Hs.431048	NM_005157	ABL1	C-abl oncogene 1, non-receptor tyrosine kinase	ABL/JTK7/bcr/abl/c-ABL/p150/v-abl	1.1975	( 0.07, 2.32 )	1.1975	0.798488	OKAY
A02	Hs.533262	NM_013366	ANAPC2	Anaphase promoting complex subunit 2	APC2/RP11-350O14.5	1.8885	( 1.18, 2.59 )	1.8885	0.041458	OKAY
A03	Hs.152173	NM_013367	ANAPC4	Anaphase promoting complex subunit 4	APC4	2.5451	( 0.79, 4.30 )	2.5451	0.015213	OKAY
A04	Hs.194695	NM_004675	DIRAS3	DIRAS family, GTP-binding RAS-like 3	ARHI/NOEY2	8.8673	( 7.06, 10.68 )	8.8673	0.000241	OKAY
A05	Hs.367437	NM_000051	ATM	Ataxia telangiectasia mutated	AT1/ATA/ATC/ATD/ATDC/ATE/DKFZp781A0353/MGC74674/TEL1/TELO1	9.6087	( 7.00, 12.22 )	9.6087	0.000691	OKAY
A06	Hs.271791	NM_001184	ATR	Ataxia telangiectasia and Rad3 related	FRP1/MEC1/SCKL/SCKL1	5.8344	( 2.99, 8.68 )	5.8344	0.000177	OKAY
A07	Hs.624291	NM_004324	BAX	BCL2-associated X protein	BCL2L4	4.5107	( 3.25, 5.77 )	4.5107	0.003819	OKAY
A08	Hs.370292	NM_016567	BCCIP	BRCA2 and CDKN1A interacting protein	TOK-1/TOK1	3.901	( 3.29, 4.51 )	3.901	1.5e-05	OKAY
A09	Hs.150749	NM_000633	BCL2	B-cell CLL/lymphoma 2	Bcl-2	0.2445	( 0.19, 0.30 )	-4.0898	1.7e-05	A
A10	Hs.728893	NM_001168	BIRC5	Baculoviral IAP repeat containing 5	API4/EPR-1	0.2398	( 0.11, 0.37 )	-4.171	0.010991	OKAY
A11	Hs.194143	NM_007294	BRCA1	Breast cancer 1, early onset	BRCAI/BRCC1/BROVCA1/IRIS/PNCA4/PSCP/RNF53	1.0698	( 0.10, 2.04 )	1.0698	0.879574	OKAY
A12	Hs.34012	NM_000059	BRCA2	Breast cancer 2, early onset	BRCC2/BROVCA2/FACD/FAD/FAD1/FANCB/FANCD/FANCD1/GLM3/PNCA2	0.6882	( 0.00001, 1.40 )	-1.4531	0.345134	OKAY
B01	Hs.23960	NM_031966	CCNB1	Cyclin B1	CCNB	0.3324	( 0.28, 0.38 )	-3.0088	0.00029	OKAY
B02	Hs.194698	NM_004701	CCNB2	Cyclin B2	HsT17299	0.3189	( 0.30, 0.34 )	-3.1361	9e-06	OKAY
B03	Hs.430646	NM_005190	CCNC	Cyclin C	CycC	3.4816	( 2.97, 4.00 )	3.4816	5.8e-05	OKAY
B04	Hs.523852	NM_053056	CCND1	Cyclin D1	BCL1/D11S287E/PRAD1/U21B31	3.0948	( 0.55, 5.63 )	3.0948	0.039512	OKAY
B05	Hs.376071	NM_001759	CCND2	Cyclin D2	KIAK0002/MGC102758	0.2505	( 0.20, 0.30 )	-3.9923	3.5e-05	OKAY
B06	Hs.244723	NM_001238	CCNE1	Cyclin E1	CCNE	6.1846	( 5.07, 7.30 )	6.1846	0.000551	OKAY
B07	Hs.1973	NM_001761	CCNF	Cyclin F	FBX1/FBXO1	0.1935	( 0.11, 0.28 )	-5.167	0.010962	OKAY
B08	Hs.79101	NM_004060	CCNG1	Cyclin G1	CCNG	2.7059	( 2.11, 3.30 )	2.7059	0.000474	OKAY
B09	Hs.13291	NM_004354	CCNG2	Cyclin G2	-	1.8727	( 1.49, 2.25 )	1.8727	0.004035	OKAY
B10	Hs.292524	NM_001239	CCNH	Cyclin H	CAK/p34/p37	3.4888	( 2.33, 4.65 )	3.4888	0.00013	OKAY
B11	Hs.279906	NM_001240	CCNT1	Cyclin T1	CCNT/CYCT1/HIVE1	4.6899	( 3.81, 5.57 )	4.6899	0.000115	OKAY
B12	Hs.591241	NM_001241	CCNT2	Cyclin T2	CYCT2/FLJ13583/FLJ90560/MGC134840	5.6838	( 3.49, 7.87 )	5.6838	0.00515	OKAY
C01	Hs.374127	NM_003903	CDC16	Cell division cycle 16 homolog (S. cerevisiae)	ANAPC6/APC6/CUT9	2.725	( 2.57, 2.88 )	2.725	1e-06	OKAY
C02	Hs.334562	NM_001786	CDK1	Cyclin-dependent kinase 1	CDC2/CDC28A/DKFZp686L20222/MGC111195/P34CDC2	0.1057	( 0.07, 0.14 )	-9.4575	0.00288	OKAY
C03	Hs.524947	NM_001255	CDC20	Cell division cycle 20 homolog (S. cerevisiae)	CDC20A/MGC102824/bA276H19.3/p55CDC	0.1673	( 0.16, 0.18 )	-5.9772	2e-06	OKAY
C04	Hs.514997	NM_004359	CDC34	Cell division cycle 34 homolog (S. cerevisiae)	E2-CDC34/UBC3/UBCH3/UBE2R1	2.4002	( 1.84, 2.96 )	2.4002	0.000398	OKAY
C05	Hs.19192	NM_001798	CDK2	Cyclin-dependent kinase 2	p33(CDK2)	0.4088	( 0.29, 0.53 )	-2.4461	0.004675	OKAY
C06	Hs.95577	NM_000075	CDK4	Cyclin-dependent kinase 4	CMM3/MGC14458/PSK-J3	0.7031	( 0.64, 0.77 )	-1.4223	0.003189	OKAY
C07	Hs.500015	NM_003885	CDK5R1	Cyclin-dependent kinase 5, regulatory subunit 1 (p35)	CDK5P35/CDK5R/MGC33831/NCK5A/p23/p25/p35/p35nck5a	1.9305	( 0.89, 2.97 )	1.9305	0.086868	OKAY
C08	Hs.435952	NM_016408	CDK5RAP1	CDK5 regulatory subunit associated protein 1	C20orf34/C42/CDK5RAP1.3/CDK5RAP1.4/CGI-05/HSPC167	2.3038	( 1.92, 2.69 )	2.3038	0.000957	OKAY
C09	Hs.119882	NM_001259	CDK6	Cyclin-dependent kinase 6	MGC59692/PLSTIRE	1.785	( 0.00001, 3.86 )	1.785	0.394568	OKAY
C10	Hs.184298	NM_001799	CDK7	Cyclin-dependent kinase 7	CAK1/CDKN7/MO15/STK1/p39MO15	5.4652	( 5.05, 5.88 )	5.4652	6e-06	OKAY
C11	Hs.382306	NM_001260	CDK8	Cyclin-dependent kinase 8	K35/MGC126074/MGC126075	3.1277	( 1.73, 4.52 )	3.1277	0.000728	OKAY
C12	Hs.370771	NM_000389	CDKN1A	Cyclin-dependent kinase inhibitor 1A (p21, Cip1)	CAP20/CDKN1/CIP1/MDA-6/P21/SDI1/WAF1/p21CIP1	17.6789	( 13.55, 21.80 )	17.6789	0.001056	OKAY
D01	Hs.238990	NM_004064	CDKN1B	Cyclin-dependent kinase inhibitor 1B (p27, Kip1)	CDKN4/KIP1/MEN1B/MEN4/P27KIP1	3.9721	( 2.42, 5.52 )	3.9721	0.011013	OKAY
D02	Hs.512599	NM_000077	CDKN2A	Cyclin-dependent kinase inhibitor 2A (melanoma, p16, inhibits CDK4)	ARF/CDK4I/CDKN2/CMM2/INK4/INK4A/MLM/MTS-1/MTS1/P14/P14ARF/P16/P16-INK4A/P16INK4/P16INK4A/P19/P19ARF/TP16	2.7589	( 0.00001, 6.08 )	2.7589	0.299727	B*
D03	Hs.72901	NM_004936	CDKN2B	Cyclin-dependent kinase inhibitor 2B (p15, inhibits CDK4)	CDK4I/INK4B/MTS2/P15/TP15/p15INK4b	2.9818	( 0.00001, 8.02 )	2.9818	0.352911	B*
D04	Hs.84113	NM_005192	CDKN3	Cyclin-dependent kinase inhibitor 3	CDI1/CIP2/FLJ25787/KAP/KAP1/MGC70625	0.2562	( 0.22, 0.29 )	-3.9034	0.000112	OKAY
D05	Hs.24529	NM_001274	CHEK1	CHK1 checkpoint homolog (S. pombe)	CHK1	0.6452	( 0.54, 0.75 )	-1.55	0.011781	OKAY
D06	Hs.291363	NM_007194	CHEK2	CHK2 checkpoint homolog (S. pombe)	CDS1/CHK2/HuCds1/LFS2/PP1425/RAD53	1.2461	( 0.89, 1.60 )	1.2461	0.189901	OKAY
D07	Hs.374378	NM_001826	CKS1B	CDC28 protein kinase regulatory subunit 1B	CKS1/PNAS-16/PNAS-18/ckshs1	0.8678	( 0.71, 1.02 )	-1.1524	0.211201	OKAY
D08	Hs.83758	NM_001827	CKS2	CDC28 protein kinase regulatory subunit 2	CKSHS2	1.4466	( 1.30, 1.59 )	1.4466	0.003311	OKAY
D09	Hs.146806	NM_003592	CUL1	Cullin 1	MGC149834/MGC149835	1.3834	( 0.34, 2.43 )	1.3834	0.499705	OKAY
D10	Hs.82919	NM_003591	CUL2	Cullin 2	MGC131970	6.5703	( 5.13, 8.01 )	6.5703	0.000737	OKAY
D11	Hs.372286	NM_003590	CUL3	Cullin 3	-	3.8327	( 2.95, 4.71 )	3.8327	0.002371	OKAY
D12	Hs.443960	NM_004399	DDX11	DEAD/H (Asp-Glu-Ala-Asp/His) box polypeptide 11	CHL1/CHLR1/KRG2/MGC133249/MGC9335	1.0898	( 0.37, 1.81 )	1.0898	0.706915	OKAY
E01	Hs.211463	NM_004945	DNM2	Dynamin 2	CMT2M/CMTDI1/CMTDIB/DI-CMTB/DYN2/DYNII	2.2125	( 1.19, 3.23 )	2.2125	0.044782	OKAY
E02	Hs.108371	NM_001950	E2F4	E2F transcription factor 4, p107/p130-binding	E2F-4	2.9938	( 2.38, 3.61 )	2.9938	3.9e-05	OKAY
E03	Hs.80409	NM_001924	GADD45A	Growth arrest and DNA-damage-inducible, alpha	DDIT1/GADD45	13.5342	( 9.59, 17.48 )	13.5342	0.003571	OKAY
E04	Hs.577202	NM_005316	GTF2H1	General transcription factor IIH, polypeptide 1, 62kDa	BTF2/TFB1/TFIIH	4.4368	( 3.02, 5.85 )	4.4368	2.4e-05	OKAY
E05	Hs.386189	NM_016426	GTSE1	G-2 and S-phase expressed 1	B99	0.1683	( 0.11, 0.23 )	-5.942	0.004841	OKAY
E06	Hs.26663	NM_016323	HERC5	Hect domain and RLD 5	CEB1/CEBP1	8.2038	( 3.27, 13.14 )	8.2038	0.002314	OKAY
E07	Hs.152983	NM_004507	HUS1	HUS1 checkpoint homolog (S. pombe)	hHUS1	4.1249	( 2.91, 5.34 )	4.1249	0.005069	OKAY
E08	Hs.300559	NM_014708	KNTC1	Kinetochore associated 1	FLJ36151/KIAA0166/ROD	1.0326	( 0.86, 1.21 )	1.0326	0.771728	OKAY
E09	Hs.594238	NM_002266	KPNA2	Karyopherin alpha 2 (RAG cohort 1, importin alpha 1)	IPOA1/QIP2/RCH1/SRP1alpha	1.0531	( 0.88, 1.23 )	1.0531	0.546799	OKAY
E10	Hs.591697	NM_002358	MAD2L1	MAD2 mitotic arrest deficient-like 1 (yeast)	HSMAD2/MAD2	0.5127	( 0.42, 0.60 )	-1.9503	0.003263	OKAY
E11	Hs.19400	NM_006341	MAD2L2	MAD2 mitotic arrest deficient-like 2 (yeast)	MAD2B/REV7	0.5406	( 0.27, 0.81 )	-1.8498	0.075526	OKAY
E12	Hs.477481	NM_004526	MCM2	Minichromosome maintenance complex component 2	BM28/CCNL1/CDCL1/D3S3194/KIAA0030/MGC10606/MITOTIN/cdc19	0.1704	( 0.11, 0.23 )	-5.8677	0.000755	OKAY
F01	Hs.179565	NM_002388	MCM3	Minichromosome maintenance complex component 3	HCC5/MGC1157/P1-MCM3/P1.h/RLFB	0.4145	( 0.34, 0.48 )	-2.4127	0.00033	OKAY
F02	Hs.460184	NM_005914	MCM4	Minichromosome maintenance complex component 4	CDC21/CDC54/MGC33310/P1-CDC21/hCdc21	0.268	( 0.00001, 0.55 )	-3.7319	0.08387	OKAY
F03	Hs.517582	NM_006739	MCM5	Minichromosome maintenance complex component 5	CDC46/MGC5315/P1-CDC46	0.0544	( 0.01, 0.10 )	-18.3913	0.032314	OKAY
F04	Hs.689823	NM_002417	MKI67	Antigen identified by monoclonal antibody Ki-67	KIA	0.1771	( 0.13, 0.23 )	-5.6466	7.6e-05	OKAY
F05	Hs.509523	NM_002431	MNAT1	Menage a trois homolog 1, cyclin H assembly factor (Xenopus laevis)	CAP35/MAT1/RNF66/TFB3	1.9481	( 1.46, 2.44 )	1.9481	0.001537	OKAY
F06	Hs.192649	NM_005590	MRE11A	MRE11 meiotic recombination 11 homolog A (S. cerevisiae)	ATLD/HNGS1/MRE11/MRE11B	4.8231	( 2.77, 6.87 )	4.8231	0.006703	OKAY
F07	Hs.492208	NM_002485	NBN	Nibrin	AT-V1/AT-V2/ATV/FLJ10155/MGC87362/NBS/NBS1/P95	3.7865	( 3.52, 4.05 )	3.7865	0	OKAY
F08	Hs.728886	NM_182649	PCNA	Proliferating cell nuclear antigen	MGC8367	0.8296	( 0.67, 0.99 )	-1.2054	0.108027	OKAY
F09	Hs.531879	NM_002853	RAD1	RAD1 homolog (S. pombe)	HRAD1/REC1	1.6662	( 1.14, 2.19 )	1.6662	0.023281	OKAY
F10	Hs.16184	NM_002873	RAD17	RAD17 homolog (S. pombe)	CCYC/FLJ41520/HRAD17/R24L/RAD17SP/RAD24	7.4959	( 6.75, 8.24 )	7.4959	2.2e-05	OKAY
F11	Hs.631709	NM_002875	RAD51	RAD51 homolog (S. cerevisiae)	BRCC5/HRAD51/HsRad51/HsT16930/RAD51A/RECA	0.3753	( 0.34, 0.41 )	-2.6648	3.6e-05	OKAY
F12	Hs.655354	NM_004584	RAD9A	RAD9 homolog A (S. pombe)	RAD9	2.1091	( 1.50, 2.72 )	2.1091	0.010159	OKAY
G01	Hs.408528	NM_000321	RB1	Retinoblastoma 1	OSRC/RB/p105-Rb/pRb/pp110	4.3918	( 2.43, 6.35 )	4.3918	0.001056	OKAY
G02	Hs.546282	NM_002894	RBBP8	Retinoblastoma binding protein 8	CTIP/RIM/SAE2	0.9898	( 0.85, 1.12 )	-1.0103	0.835406	OKAY
G03	Hs.207745	NM_002895	RBL1	Retinoblastoma-like 1 (p107)	CP107/MGC40006/PRB1/p107	0.7315	( 0.49, 0.97 )	-1.3671	0.120208	OKAY
G04	Hs.513609	NM_005611	RBL2	Retinoblastoma-like 2 (p130)	FLJ26459/P130/Rb2	2.4802	( 1.66, 3.31 )	2.4802	0.000886	OKAY
G05	Hs.487540	NM_002947	RPA3	Replication protein A3, 14kDa	REPA3	0.702	( 0.45, 0.95 )	-1.4245	0.123523	OKAY
G06	Hs.269898	NM_013376	SERTAD1	SERTA domain containing 1	SEI1/TRIP-Br1	2.4232	( 1.11, 3.74 )	2.4232	0.005627	OKAY
G07	Hs.23348	NM_005983	SKP2	S-phase kinase-associated protein 2 (p45)	FBL1/FBXL1/FLB1/MGC1366	0.2961	( 0.18, 0.41 )	-3.3776	0.010569	OKAY
G08	Hs.81424	NM_003352	SUMO1	SMT3 suppressor of mif two 3 homolog 1 (S. cerevisiae)	DAP1/GMP1/OFC10/PIC1/SENP2/SMT3/SMT3C/SMT3H3/UBL1	1.6466	( 0.17, 3.13 )	1.6466	0.310131	OKAY
G09	Hs.79353	NM_007111	TFDP1	Transcription factor Dp-1	DP1/DRTF1/Dp-1	1.2977	( 0.93, 1.66 )	1.2977	0.139553	OKAY
G10	Hs.379018	NM_006286	TFDP2	Transcription factor Dp-2 (E2F dimerization partner 2)	DKFZp313O196/DP2/FLJ39131	1.6264	( 1.32, 1.93 )	1.6264	0.002848	OKAY
G11	Hs.654481	NM_000546	TP53	Tumor protein p53	FLJ92943/LFS1/P53/TRP53	0.633	( 0.45, 0.81 )	-1.5799	0.015325	OKAY
G12	Hs.533273	NM_003334	UBA1	Ubiquitin-like modifier activating enzyme 1	A1S9/A1S9T/A1ST/AMCX1/GXP1/MGC4781/POC20/SMAX2/UBA1A/UBE1/UBE1X	1.7657	( 1.56, 1.97 )	1.7657	0.000463	OKAY
H01	Hs.534255	NM_004048	B2M	Beta-2-microglobulin	-	1.8545	( 0.67, 3.04 )	1.8545	0.138759	OKAY
H02	Hs.412707	NM_000194	HPRT1	Hypoxanthine phosphoribosyltransferase 1	HGPRT/HPRT	1.4413	( 1.20, 1.68 )	1.4413	0.010645	OKAY
H03	Hs.728776	NM_012423	RPL13A	Ribosomal protein L13a	L13A/TSTA1	0.4931	( 0.38, 0.61 )	-2.028	0.009369	OKAY
H04	Hs.592355	NM_002046	GAPDH	Glyceraldehyde-3-phosphate dehydrogenase	G3PD/GAPD/MGC88685	0.9811	( 0.67, 1.29 )	-1.0193	0.997779	OKAY
H05	Hs.520640	NM_001101	ACTB	Actin, beta	PS1TP5BP1	0.888	( 0.70, 1.08 )	-1.1261	0.329892	OKAY
Comments:
A: This gene’s average threshold cycle is relatively high (> 30) in either the control or the test sample, and is reasonably low in the other sample (< 30).
These data mean that the gene’s expression is relatively low in one sample and reasonably detected in the other sample suggesting that the actual fold-change value is at least as large as the calculated and reported fold-change result.
This fold-change result may also have greater variations if p value > 0.05; therefore, it is important to have a sufficient number of biological replicates to validate the result for this gene.
B: This gene’s average threshold cycle is relatively high (> 30), meaning that its relative expression level is low, in both control and test samples, and the p-value for the fold-change is either unavailable or relatively high (p > 0.05).					* CDKN2A & CDKN2B locus is deleted in MCF10A cells and subsequent cell lines in the MCF10AT model (i.e. MCF10DCIS.com)
This fold-change result may also have greater variations; therefore, it is important to have a sufficient number of biological replicates to validate the result for this gene.
C: This gene’s average threshold cycle is either not determined or greater than the defined cut-off value (default 35), in both samples meaning that its expression was undetected, making this fold-change result erroneous and un-interpretable.
Fold Change & Fold Regulation:
Fold-Change (2^(- Delta Delta Ct)) is the normalized gene expression (2^(- Delta Ct)) in the Test Sample divided the normalized gene expression (2^(- Delta Ct)) in the Control Sample.
Fold-Regulation represents fold-change results in a biologically meaningful way. Fold-change values greater than one indicate a positive- or an up-regulation, and the fold-regulation is equal to the fold-change.
Fold-change values less than one indicate a negative or down-regulation, and the fold-regulation is the negative inverse of the fold-change.
Fold-change and fold-regulation values greater than 2 are indicated in red; fold-change values less than 0.5 and fold-regulation values less than -2 are indicated in blue.
